# Supplementary material for: Nationwide surveillance detects yellow fever and chikungunya viruses in multiple Aedes mosquito species in Nigeria
Source: Parasit Vectors. 2025 Oct 31;18:443. doi: 10.1186/s13071-025-07051-z (PMC12577304; doi:10.1186/s13071-025-07051-z)
Supplement: Supplementary file 5 — Supplementary material 5. Regression analysis [file 13071_2025_7051_MOESM5_ESM.xlsx]

## Sheet: Sheet1
State	Species	P (YFV & CHIKV)	Lower (YFV & CHIKV)	Upper (YFV & CHIKV)	P(YFV)	Lower (YFV)	Upper (YFV)	P (CHIKV)	Lower (CHIKV)	Upper (CHIKV)
Abia	Ae. aegypti	0.00115808	6.77883e-05	0.00571789	0.00230135	0.00230135	0.0117823	0	0	0.00881389
Abia	Ae. albopictus	0.00163032	0.000295952	0.00543712	0.00338129	0.000629606	0.011736	0	0	0.0059944
Abia	Ae. simpsoni	0.0418842	0.0025534	0.199788	0.0781673	0.00550583	0.434846	0	0	0.242494
Abia	Ae. spp	0	0	0	0	0	0	0	0	0.0409356
Anambra	Ae. aegypti	0	0	0.00207889	0	0	0.00414915	0	0	0.00414915
Anambra	Ae. albopictus	0.000530199	3.23623e-05	0.00281728	0.000935723	6.98842e-05	0.00719749	0	0	0.00403582
Anambra	Ae. simpsoni	0	0	0.65762	0	0	0.793451	0	0	0.793451
Anambra	Ae. circumluteolus	0	0	0.489891	0	0	0.65762	0	0	0.65762
Imo	Ae. aegypti	0.170174	0.0109813	0.680601	0.704	NA	NA	0	0	0.561497
Imo	Ae. albopictus	0	0	0.120643	0	0	0.215311	0	0	0.215311
Imo	Ae. africanus	0	0	0.65762	0	0	0.79345	0	0	0.793451
Edo	Ae. aegypti	0.0160307	0.00611724	0.0391555	0.0183628	0.00552234	0.0732672	0.0103201	0.00202544	0.0400637
Edo	Ae. albopictus	0.00804502	0.00265618	0.0197479	0.0186869	0.00634909	0.0497946	0	0	0.0135338
Edo	Ae. simpsoni	0.0222649	0.00601771	0.0612632	0.0504775	0.0143538	0.154113	0	0	0.0487238
Edo	Ae. circumluteolus	0.000465397	2.8407e-05	0.00247337	0.00082127	6.1343e-05	0.00632058	0	0	0.0035443
Edo	Ae. luteocephalus	0	0	0.324408	0	0	0.489891	0	0	0.489891
Edo	Ae. spp	0.170173	0.0109813	0.680601	0.333	NA	NA	0	0	0.561497
Edo	Ae. vittatus	0.0447161	0.00854119	0.158853	0.0769	NA	NA	0	0	0.12872
Ekiti	Ae. aegypti	0	0	0.00548904	0	0	0.0109181	0	0	0.0109181
Ekiti	Ae. albopictus	0	0	0.0837988	0	0	0.154639	0	0	0.154639
Ekiti	Ae. vittatus	0	0	0.0687922	0	0	0.128729	0	0	0.128729
Rivers	Ae. spp	0.5	0.0945312	0.905469	1	0.206549	1	0	0	0.793451
Rivers	Ae. albopictus	0.00289256	0.000529011	0.00974794	0.00607873	0.00115978	0.0221476	0	0	0.0104149
Benue	Ae. aegypti	0.00140478	0.000253781	0.00465303	0.00288372	0.000529011	0.00974794	0	0	0.00523473
Benue	Ae. albopictus	0	0	0.0220975	0	0	0.0432395	0	0	0.0432395
Benue	Ae. luteocephalus	0.0936343	0.0184138	0.31258	0.0781673	0.00550583	0.434846	0.0781673	0.00550583	0.434846
Nasarawa	Ae. aegypti	0.00299186	0.000182602	0.0157939	0.00195407	0.000356543	0.00655875	0	0	0.0223546
Kwara	Ae. aegypti	0.00443311	0.00209169	0.00854879	0.00195407	0.000356543	0.00655875	0.00729861	0.00305369	0.015986
Plateau	Ae. aegypti	0	0	0.489891	0	0	0.65762	0	0	0.65762
Osun	Ae. aegypti	0.00062577	0.00011277	0.00206885	0.000612745	NA	NA	0.000611955	3.58885e-05	0.0030312
Osun	Ae. albopictus	0.00797071	0.000591365	0.0593103	0.2143	NA	NA	0	0	0.0641939
Osun	Ae. vittatus	0.248699	0.0164267	0.819491	0.2143	NA	NA	0	0	0.65762
