# Supplementary material for: Nationwide surveillance detects yellow fever and chikungunya viruses in multiple Aedes mosquito species in Nigeria
Source: Parasit Vectors. 2025 Oct 31;18:443. doi: 10.1186/s13071-025-07051-z (PMC12577304; doi:10.1186/s13071-025-07051-z)
Supplement: Supplementary file 7 — Supplementary material 7. Aedes species by location and collection methods [file 13071_2025_7051_MOESM7_ESM.xlsx]

## Sheet: Pooling
POOL NO.	STATE	COMMUNITY	MOSQUITO SPECIES	COLLECTION METHOD
1a	ABIA	AMANKWU UTUTU	Ae. Albopictus	BGS
		AMANKWU UTUTU	Ae. albopictus	mHLC
		AMANKWU UTUTU	Ae. albopictus	LS
		AMANKWU UTUTU	Ae. albopictus	LS
		AMANKWU UTUTU	Ae. albopictus	LS
		AMANKWU UTUTU	Ae. albopictus	LS
1b	ABIA	AMANKWU UTUTU	Ae. albopictus	LS
		AMANKWU UTUTU	Ae. albopictus	LS
		AMANKWU UTUTU	Ae. albopictus	BGS
		AMANKWU UTUTU	Ae. albopictus	LS
		AMANKWU UTUTU	Ae. albopictus	mHLC
2	ABIA	AMANKWU UTUTU	Ae. aegypti	BGS
		AMANKWU UTUTU	Ae. aegypti	BGS
		AMANKWU UTUTU	Ae. aegypti	BGS
3	ABIA	AMANKWU UTUTU	Ae. aegypti	LS
4	ABIA	AMANKWU UTUTU	Ae. simpsoni	LS
		AMANKWU UTUTU	Ae. simpsoni	BGS
5	ABIA	AMANKWU UTUTU	Ae. species	BGS
		AMANKWU UTUTU	Ae. species	LS
		AMANKWU UTUTU	Ae. species	BGS
		AMANKWU UTUTU	Ae. species	BGS
6	ABIA	AMANKWU UTUTU	Ae. vittatus	mHLC
		AMANKWU UTUTU	Ae. luteocephalus	mHLC
		AMANKWU UTUTU	Ae. circumhiteous	mHLC
7	ABIA	OKPUALA NGWA	Ae. albopictus	LS
		OKPUALA NGWA	Ae. albopictus	LS
		OKPUALA NGWA	Ae. albopictus	LS
8	ABIA	OKPUALA NGWA	Ae. aegypti	LS
		OKPUALA NGWA	Ae. aegypti	LS
9	ABIA	OKPUALA NGWA	Ae. simpsoni complex	LS
		OKPUALA NGWA	Ae. simpsoni complex	LS
10	ABIA	OKPUALA NGWA	Ae. aegypti	LS
		OKPUALA NGWA	Ae. aegypti	LS
		OKPUALA NGWA	Ae. aegypti	LS
11	ABIA	OKPUALA NGWA	Ae. albopictus	LS
12	ABIA	NDI UDUMA AWOKE	Ae. aegypti	LS
		NDI UDUMA AWOKE	Ae. aegypti	LS
		NDI UDUMA AWOKE	Ae. aegypti	LS
		NDI UDUMA AWOKE	Ae. aegypti	LS
		NDI UDUMA AWOKE	Ae. aegypti	LS
13	ABIA	NDI UDUMA AWOKE	Ae. albopictus	LS
		NDI UDUMA AWOKE	Ae. albopictus	LS
		NDI UDUMA AWOKE	Ae. albopictus	LS
14	ABIA	EBEM OHAFIA	Ae. albopictus	BGS
		EBEM OHAFIA	Ae. albopictus	mHLC
15	ABIA	EBEM OHAFIA	Ae. species	BGS
		EBEM OHAFIA	Ae. aegypti	BGS
16	ABIA	OHIAELE	Ae. albopictus	mHLC
		OHIAELE	Ae. albopictus	LS
17	ABIA	OHIAELE	Ae. aegypti	LS
18	ABIA	OHIAELE	Uranotaenia spp	BGS
18b		OHIAELE	Ma. uniformis	BGS
19	ABIA	OHIAELE	Ae. aegypti	LS
		OHIAELE	Ae. aegypti	CDC LT
		OHIAELE	Ae. albopictus	BGS
		OHIAELE	Ae. albopictus	mHLC
		OHIAELE	Ae. aegypti	LS
		OHIAELE	Ae. aegypti	LS
20	EBONYI	N/A
21	EBONYI	N/A
22	EBONYI	N/A
23	EBONYI	N/A
24	EBONYI	N/A
25	EBONYI	N/A
26	EBONYI	N/A
27	EBONYI	N/A
28(a)	ABIA	AMANKWU UTUTU	Cx. quinqeufaselatus	BGS
28(b)	ABIA	AMANKWU UTUTU	Cx. Species	mHLC
29	BENUE	TSEKWANGE	Ae. albopictus	mHLC
30	BENUE	TSEKWANGE	Ae. aegypti	mHLC
31	BENUE	ADAMGBE	Ae. albopictus	mHLC
32	BENUE	ADAMGBE	Ae. luteocephalus	mHLC
33	BENUE	ADAMGBE	Ae. aegypti	mHLC
34	BENUE	USHONGO	Ae. aegypti	mHLC
35	BENUE	ADAMGBE	Ae. aegypti	mHLC
36	BENUE	BETSE	Ae. aegypti	LS
		BETSE	Ae. aegypti	LS
37	BENUE	BETSE	Ae. albopictus	LS
		BETSE	Ae. albopictus	LS
		BETSE	Ae. albopictus	LS
38	BENUE	BETSE	Ae. luteocephalus	LS
39	BENUE	DAGBA	Ae. albopictus	mHLC
40	BENUE	DAABA	Ae. aegypti	BGS
41	BENUE	TONGO	Ae. aegypti	mHLC
		TONGO	Ae. aegypti	mHLC
		TONGO	Ae. aegypti	mHLC
41(b)	BENUE	TONGO	Ae. aegypti	BGS
		TONGO	Ae. aegypti	mHLC
		TONGO	Ae. aegypti	mHLC
		TONGO	Ae. aegypti	mHLC
41©	BENUE	TONGO	Ae. aegypti	CDC LT
		TONGO	Ae. aegypti	mHLC
		TONGO	Ae. aegypti	mHLC
		TONGO	Ae. aegypti	mHLC
		TONGO	Ae. aegypti	mHLC
42	BENUE	TONGO	Ae. albopictus	LS
		TONGO	Ae. albopictus	BGS
43	BENUE	NEW MARKET	Ae. albopictus	mHLC
44	ANAMBRA	OKPUNO	Ae. aegypti	BGS
45	ANAMBRA	OKPUNO	Ae. albopictus	BGS
46	ANAMBRA	OKPUNO	Ae. circumluteolus	CDC LT
47	ANAMBRA	MGBAKWU	Ae. simpsoni complex	HLC
48	ANAMBRA	MGBAKWU	Eret. Chrysogaster	mHLC
49	ANAMBRA	MGBAKWU	Ae. albopictus	CDC LT
		MGBAKWU	Ae. albopictus	LS
		MGBAKWU	Ae. albopictus	BGS
		MGBAKWU	Ae. albopictus	mHLC
		MGBAKWU	Ae. albopictus	mHLC
50	ANAMBRA	MGBAKWU	Ae. aegypti	BGS
		MGBAKWU	Ae. aegypti	LS
		MGBAKWU	Ae. aegypti	LS
		MGBAKWU	Ae. aegypti	CDC LT
51	RIVERS	ELELE ALIMINI OBIO AKPOR	Ae. albopictus	LS
		ELELE ALIMINI OBIO AKPOR	Ae. albopictus	BGS
52	RIVERS	OKEHI ETCHE	Ae. albopictus	LS
53	RIVERS	OMUEHI ELELE W4	Ae. albopictus	mHLC
		OMUEHI ELELE W5	Ae. albopictus	mHLC
		OMUEHI ELELE W6	Ae. albopictus	mHLC
		OMUEHI ELELE W7	Ae. Spp	mHLC
		OMUEHI ELELE W8	Ae. albopictus	mHLC
		OMUEHI ELELE W9	Ae. albopictus	mHLC
		OMUEHI ELELE W10	Ae. albopictus	mHLC
		OMUEHI ELELE W11	Ae. albopictus	mHLC
54	RIVERS	OMUEHI ELELE W4	Ae. albopictus	mHLC
		OMUEHI ELELE W5	Ae. albopictus	BGS
		OMUEHI ELELE W6	Ae. albopictus	BGS
55	RIVERS	RUMYOKPARALI,OBIO/AKPOR	Ae. albopictus	BGS
56	RIVERS	CHOKOCHO, ETCHE	Ae. albopictus	BGS
57	EDO 2	IRUA	Ae. albopictus	LS
		IRUA	Ae. albopictus	LS
58	EDO 2	IRUA	Ae. simpsoni complex	LS
59	EDO 2	IRUA	Ae. aegypti	mHLC
60	EDO 2	EKPOMA	Ae. albopictus	mHLC
		EKPOMA	Ae. albopictus	mHLC
61	EDO 2	OVIA IVOR/EAST	Ae. albopictus	mHLC
62	EDO 2	OVIA IVOR/EAST	Ae. aegypti	mHLC
63	EDO2	OVIA NORTH/EAST	Ae. simpsoni complex	LS
64	EDO 2	EHOR	Ae. albopictus	mHLC
65	EDO 2	OZOGWU	Ae. simpsoni complex	LS
66	EDO 2	IGIEDUNIA	Ae. aegypti	LS
67	EDO 2	IGIEDUNIA	Ae. simpsoni complex	LS
68	EDO 2	OKE	Ae. albopictus	LS
69	OSUN	IWOYE	Ae. albopictus	LS
70	OSUN	ILAHUN	Ae. albopictus	BGS
		ILAHUN	Ae. albopictus	mHLC
71	OSUN	ILAHUN	Ae. aegypti	BGS
		ILAHUN	Ae. aegypti	mHLC
72	OSUN	ILOO-IJESA	Ae. aegypti	LS
		ILOO-IJESA	Ae. aegypti	LS
73	OSUN	ILOO-IJESA	Ae. aegypti	CDC LT
74	OSUN	ILOO -IJESA	Ae. aegypti	LS
		ILOO -IJESA	Ae. aegypti	LS
		ILOO -IJESA	Ae. aegypti	LS
		ILOO -IJESA	Ae. aegypti	mHLC
		ILOO -IJESA	Ae. aegypti	LS
		ILOO -IJESA	Ae. aegypti	LS
		ILOO -IJESA	Ae. aegypti	LS
		ILOO -IJESA	Ae. aegypti	mHLC
75	OSUN	IWOYE	Ae. aegypti	LS
76	OSUN	OLAWALE	Ae. aegypti	LS
77	OSUN	IKINYINWA	Ae. aegypti	LS
78	OSUN	IWOYE	Ae. aegypti	LS
79	OSUN	ILOO-IJESA	Ae. aegypti	LS
80	OSUN	IWOYE	Ae. aegypti	LS
		IWOYE	Ae. aegypti	LS
		IWOYE	Ae. aegypti	LS
81	OSUN	ILESA	Ae. aegypti	mHLC
82	OSUN	ILAHUN	Ae. aegypti	LS
83	IMO	IDEATO NORTH	Ae. albopictus	LS
84	IMO	ONUIMO	Ae. africanus	LS
85	IMO	OKIGWE	Ae. aegypti	LS
		OKIGWE	Ae. aegypti	LS
		OKIGWE	Ae. aegypti	LS
		OKIGWE	Ae. aegypti	LS
		OKIGWE	Ae. aegypti	LS
		OKIGWE	Ae. aegypti	LS
		OKIGWE	Ae. aegypti	LS
86	IMO	ORLU	Ae. albopictus	LS
		ORLU	Ae. albopictus	LS
		ORLU	Ae. albopictus	LS
		ORLU	Ae. albopictus	LS
87	EDO	AGENEBODE	Ae. circumluteous	mHLC
		AGENEBODE	Ae. circumluteous	CDC LT
		AGENEBODE	Ae. circumluteous	CDC LT
		AGENEBODE	Ae. circumluteous	mHLC
		AGENEBODE	Ae. circumluteous	mHLC
		AGENEBODE	Ae. circumluteous	CDC LT
87(b)	EDO	AGENEBODE	Ae. circumluteous	mHLC
		AGENEBODE	Ae. circumluteous	CDC LT
		AGENEBODE	Ae. circumluteous	mHLC
		AGENEBODE	Ae. circumluteous	mHLC
88	EDO	AGENEBODE	Ae. aegypti	BGS
		AGENEBODE	Ae. aegypti	BGS
		AGENEBODE	Ae. aegypti	LS
		AGENEBODE	Ae. aegypti	BGS
89	EDO	AGENEBODE	Ae. Spp	mHLC
90	EDO	AGENEBODE	Ae. simpsoni complex	BGS
91	EDO	IVIOGHE	Ae. aegypti	LS
		IVIOGHE	Ae. aegypti	mHLC
		IVIOGHE	Ae. aegypti	LS
		IVIOGHE	Ae. aegypti	LS
92	EDO	IVIOGHE	Ae. albopictus	LS
93	EDO	AGENEBODE	Ae. vittatus	mHLC
94	EDO	AGENEBODE	Ae. luteocephalus	BGS
		AGENEBODE	Ae. luteocephalus	mHLC
		AGENEBODE	Ae. luteocephalus	BGS
95	EDO	IVIOGHE	Ae. vittatus	LS
		IVIOGHE	Ae. vittatus	LS
		IVIOGHE	Ae. vittatus	LS
96	NASSARAWA	MAJAGA	Ae. aegypti	LS
		MAJAGA	Ae. aegypti	LS
		MAJAGA	Ae. aegypti	LS
		MAJAGA	Ae. aegypti	LS
97	KWARA	GAA ALASORO	Ae. aegypti	LS
		GAA ALASORO	Ae. aegypti	LS
		GAA ALASORO	Ae. aegypti	LS
		GAA ALASORO	Ae. aegypti	LS
		GAA ALASORO	Ae. aegypti	LS
		GAA ALASORO	Ae. aegypti	LS
		GAA ALASORO	Ae. aegypti	LS
		GAA ALASORO	Ae. aegypti	LS
97(b)	KWARA	GAA ALASORO	Ae. aegypti	LS
		GAA ALASORO	Ae. aegypti	LS
		GAA ALASORO	Ae. aegypti	LS
		GAA ALASORO	Ae. aegypti	LS
		GAA ALASORO	Ae. aegypti	LS
		GAA ALASORO	Ae. aegypti	LS
		GAA ALASORO	Ae. aegypti	LS
		GAA ALASORO	Ae. aegypti	LS
		GAA ALASORO	Ae. aegypti	LS
97©	KWARA	GAA ALASORO	Ae. aegypti	LS
		GAA ALASORO	Ae. aegypti	LS
		GAA ALASORO	Ae. Aegypti	LS
		GAA ALASORO	Ae. aegypti	LS
		GAA ALASORO	Ae. aegypti	LS
		GAA ALASORO	Ae. aegypti	LS
		GAA ALASORO	Ae. aegypti	LS
		GAA ALASORO	Ae. aegypti	LS
		GAA ALASORO	Ae. aegypti	LS
98	KWARA	OKE-ODE	Ae. aegypti	mHLC
99	KWARA	AJEGUNLE	Ae. aegypti	LS
		AJEGUNLE	Ae. aegypti	LS
		AJEGUNLE	Ae. aegypti	LS
		AJEGUNLE	Ae. aegypti	LS
		AJEGUNLE	Ae. aegypti	LS
100	KWARA	ORO-AGO	Ae. aegypti	LS
		ORO-AGO	Ae. aegypti	LS
		ORO-AGO	Ae. aegypti	LS
		ORO-AGO	Ae. aegypti	LS
		ORO-AGO	Ae. aegypti	LS
		ORO-AGO	Ae. aegypti	LS
		ORO-AGO	Ae. aegypti	LS
		ORO-AGO	Ae. aegypti	LS
		ORO-AGO	Ae. aegypti	LS
100(b)	KWARA	ORO-AGO	Ae. aegypti	LS
		ORO-AGO	Ae. aegypti	LS
		ORO-AGO	Ae. aegypti	LS
		ORO-AGO	Ae. aegypti	LS
		ORO-AGO	Ae. aegypti	LS
		ORO-AGO	Ae. aegypti	LS
		ORO-AGO	Ae. aegypti	LS
		ORO-AGO	Ae. aegypti	LS
		ORO-AGO	Ae. aegypti	LS
100©	KWARA	ORO-AGO	Ae. aegypti	LS
		ORO-AGO	Ae. aegypti	LS
		ORO-AGO	Ae. aegypti	LS
		ORO-AGO	Ae. aegypti	LS
		ORO-AGO	Ae. aegypti	LS
		ORO-AGO	Ae. aegypti	LS
		ORO-AGO	Ae. aegypti	LS
		ORO-AGO	Ae. aegypti	LS
101	KWARA	GAA- IBRAHIM	Ae. aegypti	LS
		GAA- IBRAHIM	Ae. aegypti	LS
		GAA- IBRAHIM	Ae. aegypti	LS
		GAA- IBRAHIM	Ae. aegypti	LS
102	KWARA	OKE ODE	Ae. aegypti	LS
		OKE ODE	Ae. aegypti	LS
		OKE ODE	Ae. aegypti	LS
		OKE ODE	Ae. aegypti	LS
		OKE ODE	Ae. aegypti	LS
		OKE ODE	Ae. aegypti	LS
		OKE ODE	Ae. aegypti	LS
		OKE ODE	Ae. aegypti	LS
		OKE ODE	Ae. aegypti	LS
102(b)	KWARA	OKE ODE	Ae. aegypti	LS
		OKE ODE	Ae. aegypti	LS
		OKE ODE	Ae. aegypti	LS
		OKE ODE	Ae. aegypti	LS
		OKE ODE	Ae. aegypti	LS
		OKE ODE	Ae. aegypti	LS
		OKE ODE	Ae. aegypti	LS
		OKE ODE	Ae. aegypti	LS
		OKE ODE	Ae. aegypti	LS
		OKE ODE	Ae. aegypti	LS
102©	KWARA	OKE ODE	Ae. aegypti	LS
		OKE ODE	Ae. aegypti	LS
		OKE ODE	Ae. aegypti	LS
		OKE ODE	Ae. aegypti	LS
		OKE ODE	Ae. aegypti	LS
		OKE ODE	Ae. aegypti	LS
		OKE ODE	Ae. aegypti	LS
		OKE ODE	Ae. aegypti	LS
		OKE ODE	Ae. aegypti	LS
	Note
	BGS - Biogents Sentinel Traps
	mHLC - Modified Human Landing Catch
	LS - Larval survey
	CDC LT -Centers for Disease Control and Prevention Light Trap
	N/A - Not Applicable

## Sheet: Results
Pool ID	STATE	LGA	SPECIES	PanFlavirus_Ct	PanFlavirus_ Final Conc. (copies/µl)	Yellow Fever Virus_Ct	Yellow Fever Virus_Final Conc. (copies/µl)	NOTES
Pool 1	ABIA	AMANKWU UTUTU	Ae. albopictus	36.21	15840	-	550.2	ALL Ct of 40 and above was considered negative
Pool1B	ABIA	AMANKWU UTUTU	Ae. albopictus	38.5	1359.4	39.69	667.2
Pool 2	ABIA	AMANKWU UTUTU	Ae. aegypti	-	427.8	-	222
Pool 3	ABIA	AMANKWU UTUTU	Ae. aegypti	36.69	12024	-
Pool 4	ABIA	AMANKWU UTUTU	Ae. simpsoni complex	-		-
Pool 5	ABIA	AMANKWU UTUTU	Ae. Species	-		-	189.14
Pool 6	ABIA	AMANKWU UTUTU	Ae. Species	36.59	1885.6	-
Pool 6B	ABIA	AMANKWU UTUTU	Ae. Species	35.94	2734	-
Pool 6C	ABIA	AMANKWU UTUTU	Ae. Species	37.02	1666.6	-
Pool 7	ABIA	OKPUALA NGWA	Ae. albopictus	-	795.8	-	270.8
Pool 8	ABIA	OKPUALA NGWA	Ae. aegypti	-	846.2	-	200.4
Pool 9	ABIA	OKPUALA NGWA	Ae. simpsoni complex	-	738	-
Pool 10	ABIA	OKPUALA NGWA	Ae. aegypti	38.15	864.4	-
Pool 11	ABIA	OKPUALA NGWA	Ae. albopictus	-	823	-	154.88
Pool 12	ABIA	NDI UDUMA AWOKE	Ae. aegypti	-		-	275.6
Pool 13	ABIA	NDI NDUMA AWOKE	Ae. albopictus	-		-	269.8
Pool 14	ABIA	EBEM OHAFIA	Ae. albopictus	36.71	11886	-	150.48
Pool 15	ABIA	EBEM OHAFIA	Ae. species	38.41	4478	-
Pool 16	ABIA	OHIAELE	Ae. albopictus	35.54	3640	37.1	2086
Pool 17	ABIA	OHIAELE	Ae. aegypti	35.9	2844	-
Pool 18	ABIA	OHIAELE	Uranotacmus spp	33.46	11146	37.2	50.88
Pool 18B	ABIA	OHIAELE	Ma. uniformis	34.66	5810	-
Pool 19	ABIA	OHIAELE	Ae. species	38.87	863.4	-
Pool 20	EBONYI	NKUMORO	Ae. simpsoni complex	35.62	165.84	39.97	640.4
Pool 21	EBONYI	NKUMORO	Ae. aegypti	-		-
Pool 22	EBONYI	MDG's NDINGELE	Ae. aegypti	38.55	4132	-	132
Pool 23	EBONYI	MDG's NDINGELE	Ae. albopictus	36.42	362.2	38.63	1041.2
Pool 24	EBONYI	MDG's NDINGELE	Ae. simpsoni complex	-	902.2	-	242.6
Pool25	EBONYI	NDIENWEOGU	Ae. aegypti	-	437.6	-	165.66
Pool 26	EBONYI	NDIENWEOGU	Ae. albopictus	38.66	4144	-
Pool 27	EBONYI	NDIENWEOGU	Ae. simpsoni complex	34.46		38.2	1262.6
Pool 28	ABIA	AMANKWU UTUTU	Culex species	33.69	9824	-
Pool 29	BENUE	TSEKWANGE	Ae. albopictus	34.42	6784	-
Pool 30	BENUE	TSEKWANGE	Ae. aegypti	34.7	5916	-	6.566
Pool 31	BENUE	ADAMGBE	Ae. albopictus	34.59	5944	-	0.789
Pool 32	BENUE	ADAMGBE	Ae. luteocephalus	35.61	3288	-	9.164
Pool 33	BENUE	ADAMGBE	Ae. aegypti	36.62	1878.2	-
Pool 34	BENUE	USHONGO	Ae. aegypti	34.58	5990	-
Pool 35	BENUE	ADAMGBE	Ae. aegypti	34.18	7444	39.63	12.398
Pool 36	BENUE	BETSE	Ae. aegypti	35.65	3220	-
Pool 37	BENUE	BETSE	Ae. albopictus	35.77	3036	-	2.116
Pool 38	BENUE	BETSE	Ae. luteocephalus	34.15	8250	-
Pool 39	BENUE	DAGBA	Ae. albopictus	35.66	3414	-
Pool 40	BENUE	DAABA	Ae. aegypti	35.95	2744	-
Pool 41	BENUE	TONGO	Ae. aegypti	35.76	3152	-	1.3234
Pool 41B	BENUE	TONGO	Ae. aegypti	34.81	5262	-	4.158
Pool 41C	BENUE	TONGO	Ae. aegypti	36.8	13410
Pool 42	BENUE	TONGO	Ae. albopictus	37.09	12464	-	2.516
Pool 43	BENUE	NEW MARKET	Ae. albopictus	39.57	4820	-	4.12
Pool 44	ANAMBRA	OKPUNO	Ae. aegypti	36.25	17558	-	19.226
Pool 45	ANAMBRA	OKPUNO	Ae. albopictus	35.75	24920	-	3.514
Pool 46	ANAMBRA	OKPUNO	Ae. circumluteolus	36.85	12146	-	2.804
Pool 47	ANAMBRA	MGBAKWU	Ae. Simpsoni	37.52	10476	-	8.982
Pool 48	ANAMBRA	MGBAKWU	Eret. chrysogaster	36.31	17182	-
Pool 49	ANAMBRA	MGBAKWU	Ae. albopictus	36.58	13974	38.07	40.86
Pool 50	ANAMBRA	MGBAKWU	Ae. aegypti	35.73	23060	-
Pool 51	RIVERS	ELELE ALIMINI OBIO/AKPOR	Ae. albopictus	38.84	4622	-
Pool 52	RIVERS	OKEHI ETCHE	Ae. albopictus	37.11	10362	-
Pool 53	RIVERS	OMUEHI ELELE W4	Ae. albopictus	38	6700	-
Pool 54	RIVERS	OMUEHI ELELE W4	Ae. albopictus	38.08	9094	-
Pool 55	RIVERS	RUMYOKPARALI,OBIO/AKPOR	Ae. albopictus	36.67	13914	-	2.654
Pool 56	RIVERS	CHOKOCHO, ETCHE	Ae. albopictus	35.29	29920	-	9.402
Pool 57	EDO 2	IRUA	Ae. albopictus	37.26	9796	38.62	29.84
Pool 58	EDO 2	IRUA	Ae. simpsoni complex	35.3	29320	38.62	2.518
Pool 59	EDO 2	IRUA	Ae. aegypti	36.79	13450	37.23	66.08
Pool 60	EDO 2	EKPOMA	Ae. albopictus	36.19	18416	39.17	21.78
Pool 61	EDO 2	OVIA NORTH/EAST	Ae. albopictus	35.61	25040	-	1.8088
Pool 62	EDO 2	OVIA NORTH/EAST	Ae. aegypti	37.15	10054	-	2.45
Pool 63	EDO2	OVIA NORTH/EAST	Ae. simpsoni complex	35.79	23180	-
Pool 64	EDO 2	EHOR	Ae. albopictus	36.68	13470	-
Pool 65	EDO 2	OZOGWU	Ae. simpsoni complex	38.87	3508	-
Pool 66	EDO 2	IGIEDUMA	Ae. aegypti	37.48	8816	-	10.28
Pool 67	EDO 2	IGIEDUMA	Ae. simpsoni complex	39.61	7590
Pool 68	EDO 2	OKE	Ae. albopictus	38.35	9874	-
Pool 69	OSUN	IWOYE	Ae. albopictus	39.22	4552	-	3.324
Pool70	OSUN	ILAHUN	Ae. albopictus	37.59	7501	-
Pool 71	OSUN	ILAHUN	Ae. aegypti	-	1659	-	6.681
Pool 72	OSUN	ILOO-IJESA	Ae. aegypti	38.01	7049	37.85	56.65
Pool 73	OSUN	ILOO-IJESA	Ae. aegypti	38.01	163.1
Pool 74	OSUN	ILOO -IJESA	Ae. aegypti	37.74	6686	-	12.67
Pool 75	OSUN	IWOYE	Ae. aegypti	37.54	8793	-	3.837
Pool 76	OSUN	OLAWALE	Ae. aegypti	38	9975
Pool 77	OSUN	IKINYINWA	Ae. aegypti	37.58	7269	-
Pool 78	OSUN	IWOYE	Ae. aegypti	38.64	3960	-
Pool 79	OSUN	ILOO-IJESA	Ae. aegypti	-	1082	-
Pool 80	OSUN	IWOYE	Ae. aegypti	38.78	3578	-
Pool 81	OSUN	ILESA	Ae. aegypti	38.42	5468	-	5.811
Pool 82	OSUN	ILAHUN	Ae. aegypti	39.04	6235	-	12.07
Pool 83	IMO	IDEATO NORTH	Ae. albopictus	37.7	6832
Pool 84	IMO	ONUIMO	Ae. africanus	36.84	11260	-	5.711
Pool 85	IMO	OKIGWE	Ae. aegypti	39.62	3525	37.75
Pool 86	IMO	ORLU	Ae. albopictus	39.01	6492	-	9.765
Pool 87	EDO	AGENEBODE	Ae. circumluteous	38.69	11360	37.71
Pool 87b	EDO	AGENEBODE	Ae. circumluteous	-	1366	-	6.89
Pool 88	EDO	AGENEBODE	Ae. aegypti	37.09	25340	38.75	20.96
Pool 89	EDO	AGENEBODE	Ae. spp.	39.7	5937	37.79	34.18
Pool 90	EDO	AGENEBODE	Ae. simpsoni complex	37.91	20250	-
Pool 91	EDO	IVIOGHE	Ae. aegypti	39.16	8334	37.14	49.15
Pool 92	EDO	IVIOGHE	Ae. albopictus	37.34	22230	-
Pool 93	EDO	AGENEBODE	Ae. vittatus	36.52	34560	-
Pool 94	EDO	AGENEBODE	Ae. luteocephalus	37.97	15440	-
Pool 95	EDO	IVIOGHE	Ae. vittatus	37.8	17960	37.72	35.67
Pool 96	NASARAWA	MAJAGA	Ae. aegypti	37.43	21030	36.71	63.84
Pool 97	KWARA	GAA ALASORO	Ae. aegypti	38.04	15160	-	3.345
Pool 97b	KWARA	GAA ALASORO	Ae. aegypti	38.16	2301	39.61	2.928
Pool 97c	KWARA	GAA ALASORO	Ae. aegypti	38.15	5309	39.61	12.36
Pool 98	KWARA	OKE-ODO	Ae. aegypti	38.39	12870	-
Pool 99	KWARA	AJEGUNLE	Ae. aegypti	36.74	31230
Pool 100	KWARA	ORO-AGO	Ae. aegypti	37.42	22890	-	2.023
Pool 100b	KWARA	ORO-AGO	Ae. aegypti	36.91	28360	-
Pool 100c	KWARA	ORO-AGO	Ae. aegypti	39.02	16190	-
Pool 101	KWARA	GAA- IBRAHIM	Ae. aegypti	37.88	16440	-	1.504
Pool 102a	KWARA	OKE ODE	Ae. Aegypti	-	3286	-
Pool 102b	KWARA	OKE ODE	Ae. aegypti	38.46	12640	-
Pool 102c	KWARA	OKE ODE	Ae. aegypti	-	1323	-	0.982
